# Supplementary material for: TP53 in Biology and Treatment of Osteosarcoma
Source: Cancers (Basel). 2021 Aug 25;13(17):4284. doi: 10.3390/cancers13174284 (PMC8428337; doi:10.3390/cancers13174284)
Supplement: Supplementary file 1 [file cancers-13-04284-s001.zip]

Archive with 1 entries (1 files):
- cancers-1276149 Supplementary  9.8.pdf
